# Supplementary material for: Evaluating contributions of progressive ratio analysis to economic metrics of demand
Source: J Exp Anal Behav. 2025 Dec 26;125(1):e70077. doi: 10.1002/jeab.70077 (PMC12742636; doi:10.1002/jeab.70077)
Supplement: Supplementary file 5 — Data S5 Supplementary Data [file JEAB-125-0-s004.xlsx]

## Sheet: Global Summary
		165.07		11.7295		563.979	1792.25	14.625	2731.38	5.61458	618.802	250.729	37.2731	374.564				8.19178	205.959	29.1507	685.014
Pseudonym	PRA-Mean Breakpoint	PRA-Mean Cumulative Responses	PRA-Total Responses	PRA-Mean Reinforcers Consumed	PRA-Total Reinforcers	PRA-Mean Session Duration	PRA-Cumulative Session Duration	PRA Observed Pmax	Cumulative Session Duration (with NCR)	Total Sessions (including NCR)	Cumulative Responses	Cumulative Reinforcers	SR at NCR	Duration at NCR	Cumulative R at FR1	Cumulative SR at FR1	Did R consumption Increase at FR1 relative to NCR? (0 = no; 1 = yes)	PFRA-Pmax Schedule	PFRA-Cumulative Responses Emitted at Pmax	PFRA-Cumulative Reinforcers Consumed at Pmax	PFRA-Pmax Session Duration (seconds)
labels from the table	Mean BP1 (Observed)	Mean R	Total R	Mean SR	Total SR	Mean Duration	Total Duration (s)	Pmax (Observed)	Total Duration (s) Full Analysis	Total Sessions Full Analysis	Total R Full Analysis	Total SR Full Analysis	Mean SR (NCR)	Mean Duration (NCR)	Mean R (FR1)	Mean SR (FR1)	?	Pmax (Observed)	Mean R (Pmax)	Mean SR (Pmax)	Mean Duration (s) (Pmax)
R labels	PRA_Mean_BP1_obs	PRA_Mean_Responses_Per_Session	PRA_Total_Responses	PRA_Mean_Reinforcers_Per_Sesssion	PRA_Total_Reinforcers	PRA_Mean_Session_Duration	PRA_Total_Duration	PRA_Pmax_0bs	PFRA_Total_Duration	PFRA_Total_Sessions	PFRA_Total_Responses	PFRA_Total_Reinforcers	PFRA_Reinforcers_NCR	PFRA_Session_Duration_NCR	PFRA_Responses_Emited_FR1	PFRA_Reinforcers_FR1		PFRA_Pmax_obs	PFRA_Responses_Emitted_Pmax	PFRA_Reinforcers_Consumed_Pmax	PFRA_Session_Duration_Pmax
P1	25.75	335.75	1343	18.25	73	702	3034	28	3604	4	1842	380	182	616	13	13	0	4	1004	251	1640
P2	5	13.6667	41	4.33333	13	119	538	4	1137	6	157	25	10	300	7	7	0	10	60	6	216
P4	11	59.6667	179	8.66667	26	197.33	725	7	1435	9	529	60	12	94	11	11	0	19	96	5	208
P5	56	1093	3279	38	114	1196.67	3770	46	4376	5	3082	683	51	238	197	197	1	7	1089	155	1231
P6	6	25.6667	77	5	15	233	878	10	1241	4	191	38	55	407	4	4	0	4	97	21	422
P7	8	28.6667	86	6	18	233.33	798	7	873	7	218	26	2	37	3	3	1	13	78	6	255
P8	6	17	51	4.66667	14	137	594	4	3025	9	763	64	8	47	12	12	1	19	211	10	337
P9	6	18	54	5	15	314.33	1109	4	3155	3	45	30	27.6	1686	25	25	0	1	25	25	1179
P10	14	90.6667	272	10.3333	31	791	2553	13	1777	3	82	55	73	590	46	46	0	1	46	46	759
P11	3	5.66667	17	2.66667	8	110.67	467	4	1094	5	76	13	4.6	142	3	3	0	7	35	5	335
P12	54	1096.67	3290	37	111	1140.3	6842	61	15285	7	5692	663	8	255	71	71	1	13	1551	119	3600
P13	2.66667	5.66667	17	2.33333	7	71.67	403	4	2127	5	27	6	108	1807	3	3	0	7	15	2	151
P14	3	4.33333	13	2.33333	7	117	533	4	445	4	22	7	3	32	3	3	0	4	12	3	206
P15	5	16.3333	49	4.33333	13	139	508	7	426	6	31	6	7	149	3	3	0	10	10	1	62
P16	8	25	75	6	18	154	544	7	2990	9	1121	138	32	665	40	40	1	10	280	28	429
P17	10	58.3333	175	8	24	212	768	19	2743	9	695	95	19	44	35	35	1	13	157	12	516
P18	11	52.3333	157	8	24	941.67	2995	7	8774	7	296	139	342	3600	112	113	0	1	112	113	2384
P19	9	38	114	7	21	217.33	833	7	1039	5	95	23	16	348	10	10	0	7	35	5	162
P21	13	69.3333	208	9.33333	28	336.67	1141	7	1413	6	273	45	11	268	12	12	1	10	100	10	287
P22	16	95.3333	286	11.3333	34	736.67	2451	16	8304	7	1511	212	47	420	51	51	1	13	390	30	991
P23	16	106.667	320	11.6667	35	744	2415	16	697	5	101	29	25	185	14	14	0	7	35	5	132
P24	15	91.3333	274	11.3333	34	433	1484	13	1831	5	194	59	191	1023	34	34	0	7	70	10	201
P25	11	50	150	8.33333	25	306.33	1101	10	2874	9	807	84	19	386	19	19	0	19	190	10	369
P28	10	42.3333	127	7.66667	23	326	1113	7	1719	5	236	76	44	195	41	41	0	7	109	14	625
P29	8	55.3333	166	6.33333	19	132.3	577	19	422	4	50	20	9	233	10	10	1	4	40	10	91
P30-B	25	229	687	17.6667	53	868.67	2786	19	4700	6	1745	247	15	151	50	50	1	10	611	61	1438
P31	12	56.6667	170	8.66667	26	419.33	1438	10	828	5	257	57	16	81	23	23	1	7	91	13	655
P32	24	257.667	773	17.3333	52	2529	7767	31	14659	5	1150	13752	79	907	180	180	1	7	361	51	3600
P33	33	411.333	1234	22.6667	68	2954.33	9043	22	7382	7	1317	173	102	559	40	40	0	13	416	32	1809
P34	7	30.3333	91	5.33333	16	143.33	610	13	1658	6	323	62	31	77	27	27	0	10	110	11	488
P35	2	4	12	2.33333	7	74.67	404	1	786	7	77	11	17	109	4	4	0	13	26	2	169
P36	37	508	1524	25.6667	77	3235.33	10456	31	12414	6	1457	244			62	62	1	10	500	50	3010
P37	11	55.3333	166	8.66667	26	522.33	1727	13	4756	5	294	88	13.9	417	49	48	1	7	125	17	1251
P38	25	232	696	17.6667	53	1091	3311	22	2205	5	349	83	1	30	32	32	1	7	108	15	600
P39	19	145	435	13.3333	40	934.33	2898	19	5826	6	717	159	4	45	71	71	1	10	200	20	1200s
P41	8	34.3333	103	6.33333	19	206.33	802	7	529	4	92	26	10	123	7	7	0	4	64	16	216
P43	8	25	75	6	18	96.33	431	7	480	7	158	23	7	108	5	5	0	13	39	3	68
P44	20	151	453	14	42	468.67	1545	19	1889	7	486	92	3	29	34	34	1	13	130	10	358
P45	36	468.333	1405	24.6667	74	626.7	2060	25	2443	5	531	105	37	634	27	27	0	7	238	34	521
P46	14	75	225	10	30	248	924	13	1711	7	781	103	7	31	26	26	1	13	195	15	295
P47	9	50.3333	151	7	21	667.33	2182	10	2041	4	260	76	28	339	28	28	0	4	141	35	859
P48	4	10	30	3.33333	10	78.33	415	4	520	5	74	15	10	126	7	7	0	7	34	4	156
P49	4	14.6667	44	4	12	95.33	438	4	1261	8	388	42	16	149	9	9	0	16	96	6	261
P50	38	515.667	1547	26	78	1753	5439	31	1131	3	114	72	11	187	58	58	1	1	58	58	731
P51	4	10.3333	31	3.66667	11	195	765	4	903	3	29	19	9.4	283	17	16	1	1	17	16	501
P52-B	44	671.333	2014	30	90	1012	3218	37	5624	8	1003	118	19	517	34	34	1	16	271	17	695
P53	41	655.333	1966	28.3333	85	1428.33	4465	49	2119	5	675	135	24	248	36	36	1	7	357	51	924
P54	24	212.333	637	17	51	435.33	1486	19	1652	6	859	146	72	165	46	46	0	10	260	26	378
P55	47	834.667	2504	32.3333	97	925.67	2957	37	2922	4	993	313	107	438	145	146	1	4	428	107	995
P56	22	249	747	15	45	1730	5371	28	7120	5	490	109	68	2762	33	33	0	7	201	27	1205
P57	17	118.667	356	12.6667	38	311.67	1115	13	1954	5	712	148	120	328	51	51	0	7	259	35	583
P58	19	135	405	13	39	876.67	2810	13	2568	4	181	56	12.6	377	24	24	1	4	88	22	907
P59-B	18	113.333	340	12.3333	37	207.67	803	13	1413	6	683	129	16	64	40	40	1	10	210	21	365
P60-B	16	112.333	337	11.6667	35	309	1107	16	1452	5	479	102	12	207	47	47	1	10	172	17	361
P61	27	257.667	773	18.6667	56	435.67	1487	22	744	4	315	119	62	148	70	70	1	4	133	33	225
P62-B	21	165.333	496	15	45	289.67	1049	16	1396	7	604	91	15	214	29	29	1	13	195	15	291
P63	2	4.33333	13	2.33333	7	66.33	379	4	166	4	39	12	6	22	5	5	0	4	20	5	75
P65	11	49.3333	148	8.33333	25	643.67	2111	10	2302	5	178	41	11	256	16	16	1	7	81	11	629
P66	27	284.667	854	19.3333	58	960.67	3062	19	3781	5	887	169	17	163	46	46	1	7	336	48	1059
P67	5	12.6667	38	4	12	171.33	694	4	1045	6	98	17	8	128	5	5	0	10	30	3	271
P68	23	251.333	754	16.3333	49	1007.33	3202	25	10849	7	1966	224	21	978	34	34	1	13	534	41	2016
P69	2	3.33333	10	2	6	139.67	599	1	235	3	3	2	2	59	2	2	0	1	2	2	112
P70	14	72.3333	217	10	30	231.33	874	10	912	5	234	45	9	77	10	10	1	7	84	12	263
P71	6	20	60	5	15	58.67	356	7	76	3	4	4	5	29	4	4	0	1	4	4	29
P72	15	86	258	11	33	181	725	13	4583	5	1602	279	130	1019	39	39	0	7	651	93	1286
P73	24	217.333	652	17.3333	52	624.33	2053	22	2357	6	902	144	30	99	32	32	1	10	270	27	613
P74	10	34	102	7	21	159.5	499	7	702	6	360	50	16	66	8	8	0	10	120	12	200
P75	19	151	453	13.6667	41	192.67	758	13	833	5	424	115	14	84	59	59	1	7	161	23	197
P76	6	19	57	4.66667	14	354.67	1244	7	1269	4	38	12	17	598	6	6	0	4	20	5	252
P77	10	45.6667	137	7	21	178.67	716	13	1344	6	537	91	34	94	28	28	0	10	190	19	387
P78	36	442.333	1327	24.3333	73	587	1941	28	2063	5	764	139	20	173	26	26	1	7	496	72	993
P79	1	2.66667	8	1.66667	5	65.67	377	1	1168	4	27	9	83	976	4	4	0	4	16	4	111
P80	11	50.3333	151	8	24	336.67	1190	10	842	5	104	23	28	153	10	10	0	7	39	5	125
P81	24	212	636	17	51	488.33	1645	22	2030	5	803	212	41	103	100	100	1	7	351	50	738
P82	18	129.667	389	12.6667	38	658.33	2012	16	3804	8	972	114	37	752	24	24	0	16	296	20	660
P83	20	175.333	526	14.6667	44	501.67	1685	22	1443	5	547	112	5	49	36	36	1	7	217	31	411
P85	29	291	873	20	60	759	2457	25	2191	4	594	162	62	485	54	54	0	4	288	72	697
P86	8	30.6667	92	6.66667	20	468.33	1585	7	2347	11	145	31	20.57	617	13	13	0	10	42	4	273
P87	8	27.3333	82	6.33333	19	326.33	989	7	2116	6	133	40	51	495	24	24	0	10	40	4	376
P88	40	577	1731	27.6667	83	850.67	2732	31	2168	4	985	369	111	314	215	215	1	4	413	103	737
P89	4	11.3333	34	3.66667	11	157.33	486	7	2014	6	469	64	18	228	6	6	0	10	161	16	295
P90	7	28.3333	85	5.66667	17	486.33	1472	10	2463	4	234	74	40	377	26	26	0	4	176	44	1359
P91	4	8	24	3	9	57.33	184	4	476	5	175	27	8	62	3	3	0	7	105	15	238
P92	17	109.333	328	12.3333	37	495	1665	16	1869	6	526	112	32	397	44	44	1	10	160	16	295
P93	8	40	120	6	18	433	1392	16	13027	8	3885	384	13	358	40	40	1	16	1471	91	3324
P94	7	27	81	5.66667	17	269.67	824	10	902	4	115	40	22	103	18	18	0	4	84	21	561
P95	18	131.333	394	13.3333	40	878	2814	13	3083	4	440	194	85	404	128	128	1	4	200	50	1001
P96	6	27.3333	82	5.33333	16	498	1621	13	1804	3	54	42	3	99	38	38	1	1	38	38	1360
M1	32	370.333	1111	22.3333	67	710.33	2131	25	6800	6	2787	417	150	951	58	58	0	10	1060	105	1989
M2	3	5	15	2.66667	8	43	199	4	305	5	63	12	3	13	3	3	0	7	28	4	120
M3	1	1	3	1	3	19.33	238	1	561	14	247	12	4	30	1	1	0	34	48	1	92
M4	8	35.3333	106	6.66667	20	208	674	10	724	4	75	23	46	313	10	10	0	4	40	10	214
M5	20	144	432	14	42	716.33	2329	16	3399	7	729	135	41	289	58	58	1	13	195	15	655
M6	1	1.33333	4	1.33333	4	34.33	187	1	316	6	29	4	3	47	1	1	0	10	10	1	47
M7	25	238	714	17.6667	53	433.33	1480	19	2585	7	1380	197			55	55	1	13	405	32	644
M8	9	46.3333	139	7	21	270.67	992	16	1366	5	122	26	6	129	9	9	1	7	49	7	354
																	45
																	0.46875
